# Supplementary material for: Virulence and Antimicrobial Resistance Traits of Escherichia coli Retrieved from Fermented Dairy Products During Ramadan in Egypt: Seasonal Public Health Implications
Source: Antibiotics (Basel). 2026 May 9;15(5):483. doi: 10.3390/antibiotics15050483 (PMC13203909; doi:10.3390/antibiotics15050483)
Supplement: Supplementary file 1 [file antibiotics-15-00483-s001.zip]

Archive with 5 entries (5 files):
- File S1-Maldi Toff.pdf
- File S2-Raw Data.xlsx
- File S3-Regional& Product survillence.xlsx
- File S4-Virulence and AMR genes pictures.zip
- Supplementary Table S1.pdf
