# Supplementary material for: Virulence and Antimicrobial Resistance Traits of Escherichia coli Retrieved from Fermented Dairy Products During Ramadan in Egypt: Seasonal Public Health Implications
Source: Antibiotics (Basel). 2026 May 9;15(5):483. doi: 10.3390/antibiotics15050483 (PMC13203909; doi:10.3390/antibiotics15050483)
Supplement: Supplementary file 1 [file antibiotics-15-00483-s001.zip › File S2-Raw Data.xlsx]

## Sheet: Sheet1
Isolate NO.	Origin	Serotype	Penicillins			Aminoglycosides				Lincosamides	Macrolides		Sulfonamides	Cloramphenicol	Monobactams	Glycopeptides	Tetracyclins	Fluorquinolones	Total antibiotic discs =16	Total antibiotic categories =10	Resistance degree	MAR%		Alpha-hemolysin	Shiga toxin 1	Shiga toxin 2	Intimin (adheision)			NS β-lactamases	Kanamycin	Trimethoprim	Tetracyclins	Vancomycin
			PEN	AMP	OXC	HLG	HLS	KMN	NEO	CMN	AZM	ERY	TMP	CHL	ATM	VAN	TET	CP						hylA	stx-1	stx-2	eaeA			BlaOXA-1	Kan	DfrA	TetA(A)	VanA
19	Rayeb Milk	O26: H11	1	1	1	3	3	1	3	3	3	1	3	3	3	3	1	1	7	5	MDR	0.4375		0	1	0	0			1	1	0	1	0
56	Rayeb Milk	O26: H11	1	1	1	3	1	1	3	1	3	1	3	3	3	3	1	1	9	6	MDR	0.5625		0	1	0	0			1	1	0	1	0
22	Rayeb Milk	O119: H6	1	1	1	3	3	1	3	1	2	1	1	3	3	1	1	1	10	8	XDR	0.625		0	1	0	0			1	1	1	1	1
49	Rayeb Milk	O153: H2	1	1	3	3	3	3	3	2	3	3	3	1	3	1	2	1	5	4	MDR	0.3125		0	0	1	0			0	0	0	1	1
52	Rayeb Milk	O153: H2	1	1	1	3	3	1	1	1	1	1	1	1	3	1	1	1	13	9	XDR	0.8125		0	0	1	0			0	0	0	1	1
21	Rayeb Milk	O153: H2	3	1	3	3	3	3	3	2	3	2	3	1	3	1	1	1	5	5	MDR	0.3125		0	0	1	0			0	0	0	1	1
57	Rayeb Milk	O26: H11	1	1	3	3	3	3	3	1	3	2	3	1	3	3	1	1	6	5	MDR	0.375		0	1	1	0			0	0	0	1	0
69	Rayeb Milk	O26: H11	1	1	3	3	3	3	3	3	3	1	3	3	3	3	1	1	5	4	MDR	0.3125		0	1	1	0			0	0	0	1	0
16	Rayeb Milk	O127: H6	1	1	1	1	3	1	3	1	3	1	1	3	3	3	1	1	10	7	MDR	0.625		0	1	1	0			1	1	1	1	0
40	Rayeb Milk	O127: H6	1	1	1	3	3	1	3	1	3	3	1	3	3	3	1	1	8	6	MDR	0.5		0	1	1	0			1	1	1	1	0
51	Rayeb Milk	O127: H6	1	1	1	3	3	1	3	1	3	1	1	3	3	3	1	1	9	7	MDR	0.5625		0	1	1	0			1	1	1	1	0
97	Yogurt	O119: H6	1	3	3	3	3	3	3	2	3	3	3	1	3	1	2	1	4	4	MDR	0.25		1	1	1	1			1	1	1	1	1
76	Yogurt	O119: H6	1	1	1	3	3	1	3	1	2	1	1	3	3	1	1	1	10	8	XDR	0.625		1	1	1	1			1	1	1	1	1
83	Yogurt	O119: H6	1	3	1	3	3	1	3	1	2	1	1	1	3	1	1	1	10	9	XDR	0.625		1	1	1	1			1	1	1	1	1
103	Yogurt	O119: H6	1	1	1	3	3	1	3	1	1	1	1	1	1	1	1	3	12	9	XDR	0.75		1	1	1	1			1	1	1	1	1
109	Yogurt	O111: H2	1	1	1	3	3	3	3	1	3	1	1	1	1	3	1	3	9	7	MDR	0.5625		1	1	1	0			1	0	1	1	0
124	Yogurt	O111: H2	1	3	1	3	3	3	3	1	3	1	1	1	3	3	1	3	7	6	MDR	0.4375		1	1	1	0			1	0	1	1	0
138	Yogurt	O111: H2	1	1	1	3	3	3	3	1	3	1	1	1	1	3	1	1	10	8	XDR	0.625		1	1	1	0			1	0	1	1	0
85	Yogurt	O111: H2	1	1	1	3	3	3	3	3	3	1	1	1	1	3	1	3	8	6	MDR	0.5		1	1	1	0			1	0	1	1	0
117	Yogurt	O125: H21	1	1	1	1	2	1	3	1	3	2	1	1	3	3	1	1	10	7	MDR	0.625		0	0	1	0			1	1	1	1	0
150	Yogurt	O125: H21	1	1	1	1	2	1	3	1	3	2	1	3	3	3	1	1	9	6	MDR	0.5625		0	0	1	0			1	1	1	1	0
144	Yogurt	O125: H21	1	1	1	3	2	1	3	1	3	2	1	1	3	3	1	3	8	6	MDR	0.5		0	0	1	0			1	1	1	1	0
90	Yogurt	O125: H21	1	1	1	1	3	1	3	1	3	2	1	1	3	3	1	1	10	7	MDR	0.625		0	0	1	0			1	1	1	1	0
127	Yogurt	O125: H21	1	1	1	1	2	1	3	1	3	2	1	1	3	3	2	3	8	5	MDR	0.5		0	0	1	0			1	1	1	1	0
115	Yogurt	O103: H2	3	3	3	3	3	1	3	2	3	1	1	3	3	1	1	1	6	6	MDR	0.375		0	1	1	0			0	1	1	1	1
129	Yogurt	O103: H2	3	3	3	3	3	1	3	2	3	3	1	1	3	1	1	1	6	6	MDR	0.375		0	1	1	0			0	1	1	1	1
88	Yogurt	O103: H2	3	3	3	3	3	1	3	2	3	1	1	1	3	1	2	1	6	6	MDR	0.375		0	1	1	0			0	1	1	1	1
132	Yogurt	O55: H7	1	1	1	1	3	1	3	1	3	1	1	1	3	3	1	1	11	8	XDR	0.6875		1	1	1	1			1	1	1	1	0
101	Yogurt	O55: H7	1	1	1	1	3	1	3	1	2	1	1	1	3	3	2	1	10	7	MDR	0.625		1	1	1	1			1	1	1	1	0
92	Yogurt	O127: H6	1	1	3	3	3	1	3	1	3	1	1	1	3	1	1	1	10	9	XDR	0.625		0	1	1	0			0	1	1	1	1
131	Yogurt	O153:H2	1	1	3	3	3	1	3	2	3	2	3	1	3	1	1	1	7	6	MDR	0.4375		0	0	1	0			0	1	0	1	1
147	Yogurt	O153:H2	1	1	3	3	3	1	3	2	3	3	3	1	3	1	1	1	7	6	MDR	0.4375		0	0	1	0			0	1	0	1	1
108	Yogurt	O153: H2	3	3	3	3	3	1	3	2	3	3	3	1	3	1	1	1	5	5	MDR	0.3125		0	0	1	0			0	1	0	1	1
95	Yogurt	O153:H2	1	1	3	3	3	1	3	2	3	1	3	1	1	1	1	1	9	8	XDR	0.5625		0	0	1	0			0	1	0	1	1
																													All products	21	25	23	34	16
	1=Resistant																												yougurt 23	15	19	19	23	12
	2= intermediate																												Rayeb milk 11	6	6	4	11	4
	3= sensitive																			XDR%	26.4706	MAR > 0.2 → indicates high-risk contamination source
																				MDR%	73.5294
		Total No.	34	34	34	34	34	34	34	34	34	34	34	34	34	34	34	34
		Resistant %	85.2941	79.4118	61.7647	20.5882	2.94118	73.5294	2.94118	61.7647	5.88235	58.8235	67.6471	70.5882	14.7059	47.0588	85.2941	82.3529
		Intermediate %	0	0	0	0	11.7647	0	0	29.4118	11.7647	23.5294	0	0	0	0	14.7059	0							Virulence gene	Number	%			AMR genes	Number	%
		Sensitive %	14.7059	20.5882	38.2353	79.4118	85.2941	26.4706	97.0588	8.82353	82.3529	17.6471	32.3529	29.4118	85.2941	52.9412	0	17.6471							STX1	3	8.82353			BlaOXA-1+ Kan + DfrA + TetA(A)+ VanA	5	14.7059
																									STX2	12	35.2941			BlaOXA-1+ Kan + DfrA + TetA(A)	10	29.4118
		Resistant	29	27	21	7	1	25	1	21	2	20	23	24	5	16	29	28							STX1+STX2	9	26.4706			Kan + DfrA + TetA(A)+ VanA	4	11.7647
		Intermediate	0	0	0	0	4	0	0	10	4	8	0	0	0	0	5	0							STX1+STX2+ hylA	4	11.7647			BlaOXA-1+ DfrA + TetA(A)	4	11.7647
		Sensitive	5	7	13	27	29	9	33	3	28	6	11	10	29	18	0	6							STX1+STX2+ hylA+eaeA	6	17.6471			Kan + TetA(A)+ VanA	4	11.7647
																														BlaOXA-1+ Kan + TetA(A)	2	5.88235
																														TetA(A)+ VanA	3	8.82353
																														TetA(A)	2	5.88235
