# Supplementary material for: Virulence and Antimicrobial Resistance Traits of Escherichia coli Retrieved from Fermented Dairy Products During Ramadan in Egypt: Seasonal Public Health Implications
Source: Antibiotics (Basel). 2026 May 9;15(5):483. doi: 10.3390/antibiotics15050483 (PMC13203909; doi:10.3390/antibiotics15050483)
Supplement: Supplementary file 1 [file antibiotics-15-00483-s001.zip › File S3-Regional& Product survillence.xlsx]

## Sheet: Sheet2
Product type	City	Prevelance in total samples%
Rayeb milk	Al-Mansurah	2.67 (4/150)
Rayeb milk	El Senbellawein	1.33 (2/150)
Rayeb milk	Belqas	1.33 (2/150)
Rayeb milk	Mit Ghamr	0.67(1/150)
Rayeb milk	Dikirnis	0.67 (1/150)
Total		7.33 (11/150)		Prevelance in total samples%
Yogurt	Al-Mansurah	5.33 (8/150)
Yogurt	El Senbellawein	3.33 (5/150)
Yogurt	Belqas	2.67 (4/150)
Yogurt	Mit Ghamr	2.00 (3/150)
Yogurt	Dikirnis	2.00 (3/150)
Total		15.33 (23/150)
Rayeb milk	Al-Mansurah	11.76 (4/34)
Rayeb milk	El Senbellawein	5.88 (2/34)
Rayeb milk	Belqas	5.88 (2/34)
Rayeb milk	Mit Ghamr	2.94 (1/34)
Rayeb milk	Dikirnis	2.94 (1/34)
Total		32.35 (11/34)		Prevelance in positive samples%
Yogurt	Al-Mansurah	23.53 (8/34)
Yogurt	El Senbellawein	14.71 (5/34)
Yogurt	Belqas	11.76 (4/34)
Yogurt	Mit Ghamr	8.82 (3/34)
Yogurt	Dikirnis	8.82 (3/34)
Total		67.65 (23/34)
Rayeb milk	Al-Mansurah	5.33 (4/75)
Rayeb milk	El Senbellawein	2.67 (2/75)
Rayeb milk	Belqas	2.67 (2/75)
Rayeb milk	Mit Ghamr	1.33 (1/75)
Rayeb milk	Dikirnis	1.33 (1/75)
Total		14.67 (11/75)
Yogurt	Al-Mansurah	10.67 (8/75)
Yogurt	El Senbellawein	6.67 (5/75)
Yogurt	Belqas	5.33 (4/75)
Yogurt	Mit Ghamr	4 (3/75)
Yogurt	Dikirnis	4 (3/75)
Total		30.67 (23/75)
